# Supplementary material for: ﻿The phylogeny and taxonomy of Glypholecia (Acarosporaceae, lichenized Ascomycota), including a new species from northwestern China
Source: MycoKeys. 2023 Jun 21;98:153–65. doi: 10.3897/mycokeys.98.104314 (PMC10308429; doi:10.3897/mycokeys.98.104314)
Supplement: XML Treatment for Glypholecia qinghaiensis [file mycokeys.98.104314-treatment1.xml]

<!DOCTYPE tp:taxon-treatment
  PUBLIC "-//TaxonX//DTD Taxonomic Treatment Publishing DTD v0 20100105//EN" "tax-treatment-NSO.dtd">
<tp:taxon-treatment xmlns:tp="http://www.plazi.org/taxpub"><tp:treatment-meta><kwd-group><label>Taxon classification</label><kwd>
                <named-content content-type="kingdom">Fungi</named-content>
              </kwd><kwd>
                <named-content content-type="order">Acarosporales</named-content>
              </kwd><kwd>
                <named-content content-type="family">Acarosporaceae</named-content>
              </kwd></kwd-group><mixed-citation publication-type="journal"><person-group><name><surname>Yin</surname><given-names>An-cheng</given-names></name><name><surname>Zhong</surname><given-names>Qiu-yi</given-names></name><name><surname>Scheidegger</surname><given-names>Christoph</given-names></name><name><surname>Jin</surname><given-names>Ji-zhen</given-names></name><name><surname>Worthy</surname><given-names>Fiona R.</given-names></name><name><surname>Wang</surname><given-names>Li-song</given-names></name><name><surname>Wang</surname><given-names>Xin-yu</given-names></name></person-group><article-title>﻿The phylogeny and taxonomy of <italic><tp:taxon-name><tp:taxon-name-part taxon-name-part-type="genus" reg="Glypholecia">Glypholecia</tp:taxon-name-part></tp:taxon-name></italic> (<tp:taxon-name><tp:taxon-name-part taxon-name-part-type="family">Acarosporaceae</tp:taxon-name-part></tp:taxon-name>, lichenized <tp:taxon-name><tp:taxon-name-part taxon-name-part-type="phylum">Ascomycota</tp:taxon-name-part></tp:taxon-name>), including a new species from northwestern China</article-title><source>MycoKeys</source><day>21</day><month>06</month><year>2023</year><volume>98</volume><fpage>153</fpage><lpage>165</lpage><pub-id pub-id-type="doi">10.3897/mycokeys.98.104314</pub-id></mixed-citation></tp:treatment-meta><tp:nomenclature><label>﻿</label><tp:taxon-name>
              <object-id xmlns:xlink="http://www.w3.org/1999/xlink" content-type="arpha" xlink:type="simple">556592F6-76BF-5278-AAED-14F04F53D61D</object-id>
              <tp:taxon-name-part taxon-name-part-type="genus" reg="Glypholecia">Glypholecia</tp:taxon-name-part>
              <tp:taxon-name-part taxon-name-part-type="species" reg="qinghaiensis">qinghaiensis</tp:taxon-name-part>
              <object-id xmlns:xlink="http://www.w3.org/1999/xlink" content-type="mycobank" xlink:type="simple">839606</object-id>
            </tp:taxon-name><tp:taxon-authority>An C. Yin, Q. Y. Zhong &amp; Li S. Wang, sp. nov.</tp:taxon-authority><xref ref-type="fig" rid="F1">Fig. 1 青海聚盘衣</xref></tp:nomenclature><tp:treatment-sec sec-type="remarks" id="SECID0ERXAG"><title>Remark.</title><p>Resembles <italic><tp:taxon-name><tp:taxon-name-part taxon-name-part-type="genus" reg="Glypholecia">G.</tp:taxon-name-part><tp:taxon-name-part taxon-name-part-type="species" reg="scabra">scabra</tp:taxon-name-part></tp:taxon-name></italic>, has abundant and compound apothecia, but differs in having ellipsoid ascospores, rhizines, and a different molecular fingerprint (based on <abbrev xmlns:xlink="http://www.w3.org/1999/xlink" xlink:title="internal transcribed spacer regions" id="ABBRID0ECYAG" xlink:type="simple">nrITS</abbrev> and <abbrev xmlns:xlink="http://www.w3.org/1999/xlink" xlink:title="mitochondrial small subunit" id="ABBRID0EGYAG" xlink:type="simple">mtSSU</abbrev> data).</p></tp:treatment-sec><tp:treatment-sec sec-type="material" id="SECID0EKYAG"><title>Type.</title><p>China, Qinghai Prov., Haixi Mongolian and Tibetan Autonomous Prefecture, Dulan Co., 3066 m, on sandy soil, 2020-09-15, Wang Lisong et al. 20-68255 (holotype – KUN).</p><p><bold><italic>Thallus</italic></bold> squamulose to squamulose-subfoliose, peltate-subumbilicate, up to 6 mm in diam., 6.5–7 mm thick, with margins sometimes rolling under; surface: upper surface white, pale brown to brown, cracked and wrinkled, usually warty, partly pruinose or occasionally densely pruinose at margins; lower surface white, gray to pale brown, rough, wrinkled, rhizines, umbilicate, 3–6 mm long, attached with a broad; upper cortex: paraplectenchymatous, pale brown, containing calcium oxalate crystals, 30–70 μm thick; medulla: pale, containing calcium oxalate crystals, 125–250 μm thick; hyphae loose, arachnoid, 2.5–3 μm. <bold><italic>Apothecia</italic></bold> very common, lecanorine, punctiform when young, but later becoming compound reddish brown to dark brown, becoming lower than the thallus surface when mature; disc with cracks and sometimes tuberculous; paraphyses septate, 2–2.5 μm in diam.; margins concolorous with the thallus; asci: clavate, c. (30–)50-spored; ascospores: ellipsoid, 4–6.5 × 2.5–3 μm, hyaline, thick wall. <bold><italic>Pycnidia</italic></bold>: rare, flask-shaped. Conidia bacilliform, c. 2–3 × 1 µm.</p></tp:treatment-sec><tp:treatment-sec sec-type="chemistry" id="SECID0E3YAG"><title>Chemistry.</title><p>Hymenium: I+ blue; cortex and medulla: K–, C+ red, KC+ red, P–; secondary metabolites: gyrophoric acid.</p></tp:treatment-sec><tp:treatment-sec sec-type="ecology" id="SECID0EBZAG"><title>Ecology and distribution.</title><p>Usually on sandy rocks or rarely on soil over rocks; so far only known from Gansu, Ningxia, Qinghai and Xizang provinces in China; growing in arid to semi-arid areas; distributed from 1600 to 4700 m altitude.</p></tp:treatment-sec><tp:treatment-sec sec-type="etymology" id="SECID0EGZAG"><title>Etymology.</title><p>The epithet “<italic>qinghaiensis</italic>” refers to the holotype locality of the species.</p></tp:treatment-sec><tp:treatment-sec sec-type="notes" id="SECID0EOZAG"><title>Notes.</title><p><italic><tp:taxon-name><tp:taxon-name-part taxon-name-part-type="genus" reg="Glypholecia">Glypholecia</tp:taxon-name-part><tp:taxon-name-part taxon-name-part-type="species" reg="qinghaiensis">qinghaiensis</tp:taxon-name-part></tp:taxon-name></italic> can be distinguished from <italic><tp:taxon-name><tp:taxon-name-part taxon-name-part-type="genus" reg="Glypholecia">G.</tp:taxon-name-part><tp:taxon-name-part taxon-name-part-type="species" reg="scabra">scabra</tp:taxon-name-part></tp:taxon-name></italic> by having ellipsoid ascospores and rhizines. Phylogenetic analysis in this study supports the separate classification of these two species. This species has only been reported from northwestern China, including Gansu, Ningxia, Qinghai and Xizang provinces.</p></tp:treatment-sec><tp:treatment-sec sec-type="material" id="SECID0EK1AG"><title>Specimens examined.</title><p>China (stored in KUN). Gansu Prov.: Jiuquan City, Yumen City, Yuerhong Vil., 3044 m, on rock, 2018-05-27, Wang Lisong et al. 18-59534; Subei Mongolian Autonomous Co., Suyan Line, 2376m, on soil over rock, 2018-05-23, Wang Lisong et al. 18-58434; Ningxia Prov.: Zhongwei Co., Suwumuyang Site, 1611 m, on rock, 2010-09-19, Niu Dong-Ling et al. 10-0241. Qinghai Prov.: Dulan Co., 3066 m, on sandy rock, 2020-09-15, Wang Lisong et al. 20-68255; Xinjiang Prov.: Wuqia Co., Fossil hill, 2559 m, on sandy rock, 2022-06-26, Wang Lisong et al. 22-71630.</p><fig id="F1" position="float" orientation="portrait"><object-id xmlns:xlink="http://www.w3.org/1999/xlink" content-type="doi" xlink:type="simple">10.3897/mycokeys.98.104314.figure1</object-id><object-id xmlns:xlink="http://www.w3.org/1999/xlink" content-type="arpha" xlink:type="simple">D0B75ECF-0DCE-5367-8D9A-A3DA974192A3</object-id><label>Figure 1.</label><caption><p>Morphology and anatomy of <italic><tp:taxon-name><tp:taxon-name-part taxon-name-part-type="genus" reg="Glypholecia">Glypholecia</tp:taxon-name-part><tp:taxon-name-part taxon-name-part-type="species" reg="qinghaiensis">qinghaiensis</tp:taxon-name-part></tp:taxon-name></italic><bold>A</bold> upper surface of the thallus <bold>B</bold> section of the thallus and apothecia (Lugol’s) <bold>C</bold> paraphyses and asci <bold>D</bold> ascospores. Scale bars: 1 mm (<bold>A</bold>); 50 μm (<bold>B</bold>); 10 μm (<bold>C</bold>); 5 μm (<bold>D</bold>).</p></caption><graphic xmlns:xlink="http://www.w3.org/1999/xlink" xlink:href="mycokeys-98-153-g001.jpg" position="float" orientation="portrait" xlink:type="simple" id="oo_866963.jpg"><uri content-type="original_file" xlink:type="simple">https://binary.pensoft.net/fig/866963</uri></graphic></fig></tp:treatment-sec></tp:taxon-treatment>
