# Supplementary material for: ﻿The phylogeny and taxonomy of Glypholecia (Acarosporaceae, lichenized Ascomycota), including a new species from northwestern China
Source: MycoKeys. 2023 Jun 21;98:153–65. doi: 10.3897/mycokeys.98.104314 (PMC10308429; doi:10.3897/mycokeys.98.104314)
Supplement: XML Treatment for Glypholecia scabra [file mycokeys.98.104314-treatment2.xml]

<!DOCTYPE tp:taxon-treatment
  PUBLIC "-//TaxonX//DTD Taxonomic Treatment Publishing DTD v0 20100105//EN" "tax-treatment-NSO.dtd">
<tp:taxon-treatment xmlns:tp="http://www.plazi.org/taxpub"><tp:treatment-meta><kwd-group><label>Taxon classification</label><kwd>
                <named-content content-type="kingdom">Fungi</named-content>
              </kwd><kwd>
                <named-content content-type="order">Acarosporales</named-content>
              </kwd><kwd>
                <named-content content-type="family">Acarosporaceae</named-content>
              </kwd></kwd-group><mixed-citation publication-type="journal"><person-group><name><surname>Yin</surname><given-names>An-cheng</given-names></name><name><surname>Zhong</surname><given-names>Qiu-yi</given-names></name><name><surname>Scheidegger</surname><given-names>Christoph</given-names></name><name><surname>Jin</surname><given-names>Ji-zhen</given-names></name><name><surname>Worthy</surname><given-names>Fiona R.</given-names></name><name><surname>Wang</surname><given-names>Li-song</given-names></name><name><surname>Wang</surname><given-names>Xin-yu</given-names></name></person-group><article-title>﻿The phylogeny and taxonomy of <italic><tp:taxon-name><tp:taxon-name-part taxon-name-part-type="genus" reg="Glypholecia">Glypholecia</tp:taxon-name-part></tp:taxon-name></italic> (<tp:taxon-name><tp:taxon-name-part taxon-name-part-type="family">Acarosporaceae</tp:taxon-name-part></tp:taxon-name>, lichenized <tp:taxon-name><tp:taxon-name-part taxon-name-part-type="phylum">Ascomycota</tp:taxon-name-part></tp:taxon-name>), including a new species from northwestern China</article-title><source>MycoKeys</source><day>21</day><month>06</month><year>2023</year><volume>98</volume><fpage>153</fpage><lpage>165</lpage><pub-id pub-id-type="doi">10.3897/mycokeys.98.104314</pub-id></mixed-citation></tp:treatment-meta><tp:nomenclature><label>﻿</label><tp:taxon-name>
              <object-id xmlns:xlink="http://www.w3.org/1999/xlink" content-type="arpha" xlink:type="simple">3103D9F7-EC69-5422-90C5-18AAB1A456DD</object-id>
              <tp:taxon-name-part taxon-name-part-type="genus" reg="Glypholecia">Glypholecia</tp:taxon-name-part>
              <tp:taxon-name-part taxon-name-part-type="species" reg="scabra">scabra</tp:taxon-name-part>
            </tp:taxon-name><tp:taxon-authority>(Pers.) Müll. Arg., Hedwigia 31: 156, 1892.</tp:taxon-authority><tp:nomenclature-citation-list><tp:nomenclature-citation><tp:taxon-name>
                  <tp:taxon-name-part taxon-name-part-type="genus" reg="Urceolaria"/>
                  <tp:taxon-name-part taxon-name-part-type="species" reg="scabra"/>
                </tp:taxon-name><comment>≡ <tp:taxon-name><tp:taxon-name-part taxon-name-part-type="genus" reg="Urceolaria">Urceolaria</tp:taxon-name-part><tp:taxon-name-part taxon-name-part-type="species" reg="scabra">scabra</tp:taxon-name-part></tp:taxon-name> Pers., Ann. Wetter. Gesellsch. Ges. Naturk. 2: 10, 1810. </comment></tp:nomenclature-citation></tp:nomenclature-citation-list></tp:nomenclature><tp:treatment-sec sec-type="material" id="SECID0EV4AG"><title>Type.</title><p>Monte Cenisio [in Alps between France and Italy], s. d., <tp:taxon-name><tp:taxon-name-part taxon-name-part-type="genus" reg="Balbis">Balbis</tp:taxon-name-part></tp:taxon-name> s. n. (not seen).</p><p><italic><tp:taxon-name><tp:taxon-name-part taxon-name-part-type="genus" reg="Glypholecia">Glypholecia</tp:taxon-name-part><tp:taxon-name-part taxon-name-part-type="species" reg="scabra">scabra</tp:taxon-name-part></tp:taxon-name></italic> is characterized by its squamulose thallus, abundant and compound apothecia, and umbilicate lower surface, as shown in Fig. <xref ref-type="fig" rid="F2">2A–F, J–L</xref>. In the Qinghai-Tibetan Plateau, these specimens have an umbilicus at the center of the lower surface, formed by fasciculate white rhizines, which are single or branched, dense or loose. It has a global distribution (see citations above). Within China it has been reported from Gansu (<xref ref-type="bibr" rid="B17">Magnusson 1940</xref>; <xref ref-type="bibr" rid="B6">Cao and Wei 2009</xref>), Xinjiang (<xref ref-type="bibr" rid="B33">Wang 1985</xref>; <xref ref-type="bibr" rid="B3">Abbas et al. 1993</xref>; <xref ref-type="bibr" rid="B1">Abbas and Wu 1994</xref><xref ref-type="bibr" rid="B2">1998</xref>), Ningxia (<xref ref-type="bibr" rid="B16">Liu and Wei 2013</xref>) and Xizang (<xref ref-type="bibr" rid="B34">Wei and Jiang 1986</xref>) provinces. Delimiting species boundaries can be complicated by the potential role of the environment in shaping morphology. Our phylogenetic study showed that a specimen previously collected and reported from Gansu (GenBank number: <ext-link xmlns:xlink="http://www.w3.org/1999/xlink" ext-link-type="gen" xlink:href="FJ919810" xlink:type="simple">FJ919810</ext-link>) did not belong to the genus <italic><tp:taxon-name><tp:taxon-name-part taxon-name-part-type="genus" reg="Glypholecia">Glypholecia</tp:taxon-name-part></tp:taxon-name></italic>, but should rather be placed within <italic><tp:taxon-name><tp:taxon-name-part taxon-name-part-type="genus" reg="Acarospora">Acarospora</tp:taxon-name-part></tp:taxon-name></italic>. We also report a new record for <italic><tp:taxon-name><tp:taxon-name-part taxon-name-part-type="genus" reg="Glypholecia">G.</tp:taxon-name-part><tp:taxon-name-part taxon-name-part-type="species" reg="scabra">scabra</tp:taxon-name-part></tp:taxon-name></italic> in Neimenggu province, northern China. For further synonyms and detailed descriptions of <italic><tp:taxon-name><tp:taxon-name-part taxon-name-part-type="genus" reg="Glypholecia">G.</tp:taxon-name-part><tp:taxon-name-part taxon-name-part-type="species" reg="scabra">scabra</tp:taxon-name-part></tp:taxon-name></italic>, see <xref ref-type="bibr" rid="B31">Thomson (1979)</xref> and <xref ref-type="bibr" rid="B25">Ryan (2002)</xref>.</p><fig id="F2" position="float" orientation="portrait"><object-id xmlns:xlink="http://www.w3.org/1999/xlink" content-type="doi" xlink:type="simple">10.3897/mycokeys.98.104314.figure2</object-id><object-id xmlns:xlink="http://www.w3.org/1999/xlink" content-type="arpha" xlink:type="simple">56EE6E03-2126-5FF4-A3BA-2BEB039BF0A6</object-id><label>Figure 2.</label><caption><p>Morphological diversity within the genus <italic><tp:taxon-name><tp:taxon-name-part taxon-name-part-type="genus" reg="Glypholecia">Glypholecia</tp:taxon-name-part></tp:taxon-name></italic><bold>A–F</bold><italic><tp:taxon-name><tp:taxon-name-part taxon-name-part-type="genus" reg="Glypholecia">Glypholecia</tp:taxon-name-part><tp:taxon-name-part taxon-name-part-type="species" reg="scabra">scabra</tp:taxon-name-part></tp:taxon-name></italic>. Differing morphology putatively caused by different habitat conditions, e.g., high or low temperature, aridity, different altitudes (1300–5100 m) <bold>G–I</bold><italic><tp:taxon-name><tp:taxon-name-part taxon-name-part-type="genus" reg="Glypholecia">G.</tp:taxon-name-part><tp:taxon-name-part taxon-name-part-type="species" reg="tibetanica">tibetanica</tp:taxon-name-part></tp:taxon-name></italic>. Collected from type locality, thallus with numerous pycnidia. J-F Umbilicus at the lower surface, formed by fasciculate white rhizines <bold>A, J</bold> Wang Lisong KUN 18-58925 <bold>B</bold> Wang Lisong KUN 18-58814-b <bold>C</bold> Wang Lisong KUN 18-58820 <bold>D</bold> Wang Lisong KUN 19-65418 <bold>E, K</bold> Wang Lisong KUN 18-59346 <bold>F</bold> Wang Lisong KUN 18-58747 <bold>G</bold> Wang Xinyu KUN XY22-854 <bold>H</bold> Wang Lisong KUN 22-71500 <bold>I, L</bold> Wang Xinyu KUN XY22-856. Scale bars: 1 mm.</p></caption><graphic xmlns:xlink="http://www.w3.org/1999/xlink" xlink:href="mycokeys-98-153-g002.jpg" position="float" orientation="portrait" xlink:type="simple" id="oo_866965.jpg"><uri content-type="original_file" xlink:type="simple">https://binary.pensoft.net/fig/866965</uri></graphic></fig><fig id="F3" position="float" orientation="portrait"><object-id xmlns:xlink="http://www.w3.org/1999/xlink" content-type="doi" xlink:type="simple">10.3897/mycokeys.98.104314.figure3</object-id><object-id xmlns:xlink="http://www.w3.org/1999/xlink" content-type="arpha" xlink:type="simple">8509E05D-618E-52F8-8A30-4CD64229EF0C</object-id><label>Figure 3.</label><caption><p>Maximum likelihood (<abbrev xmlns:xlink="http://www.w3.org/1999/xlink" xlink:title="maximum likelihood" id="ABBRID0EGDBG" xlink:type="simple">ML</abbrev>) phylogeny of the genus <italic><tp:taxon-name><tp:taxon-name-part taxon-name-part-type="genus" reg="Glypholecia">Glypholecia</tp:taxon-name-part></tp:taxon-name></italic> and related species of <tp:taxon-name><tp:taxon-name-part taxon-name-part-type="family">Acarosporaceae</tp:taxon-name-part></tp:taxon-name>, based on <abbrev xmlns:xlink="http://www.w3.org/1999/xlink" xlink:title="internal transcribed spacer regions" id="ABBRID0EWDBG" xlink:type="simple">nrITS</abbrev> and <abbrev xmlns:xlink="http://www.w3.org/1999/xlink" xlink:title="mitochondrial small subunit" id="ABBRID0E1DBG" xlink:type="simple">mtSSU</abbrev> sequences. <abbrev xmlns:xlink="http://www.w3.org/1999/xlink" xlink:title="maximum likelihood" id="ABBRID0E5DBG" xlink:type="simple">ML</abbrev> bootstrap value ≥ 70% and posterior probabilities ≥ 0.95 from the Bayesian analysis are displayed adjacent to nodes.</p></caption><graphic xmlns:xlink="http://www.w3.org/1999/xlink" xlink:href="mycokeys-98-153-g003.jpg" position="float" orientation="portrait" xlink:type="simple" id="oo_866964.jpg"><uri content-type="original_file" xlink:type="simple">https://binary.pensoft.net/fig/866964</uri></graphic></fig></tp:treatment-sec><tp:treatment-sec sec-type="material" id="SECID0EMEBG"><title>Specimens examined.</title><p>China. Gansu Prov. (stored in KUN): Zhangye City, Sunan Yugur Autonomous Co., on the way from Sunan to Qilian, hinterland of Qilian Mt., 3958 m, on rock, 2018-05-30, Wang Lisong et al. 18-58881; near Binggoudanxia Geopark, 1984 m, on rock, 2018-05-29, Wang Lisong et al. 18-58747. Qinghai Prov. (stored in KUN): Hainan Tibetan Autonomous Region, Gonghe Co., Heimahe Vil., 3429 m, on rock, 2018-05-19, Wang Lisong et al. 18-59190; Xining City, Huangyuan Co., on the way from Xining to Qinghai Lake, 2476 m, on rock, 2018-05-18, Wang Lisong et al. 18-59094. Neimenggu Prov. (stored in <named-content xmlns:xlink="http://www.w3.org/1999/xlink" content-type="dwc:institutional_code" xlink:title="College of Life Science and Technology, Xinjiang University" xlink:href="http://grbio.org/institution/xinjiang-university" xlink:type="simple">XJU</named-content>): Alashan League, 1342 m, 2015-08-16, Hurnisa Xahidin 20157514-a. Xinjiang Prov. (stored in <named-content xmlns:xlink="http://www.w3.org/1999/xlink" content-type="dwc:institutional_code" xlink:title="College of Life Science and Technology, Xinjiang University" xlink:href="http://grbio.org/institution/xinjiang-university" xlink:type="simple">XJU</named-content>): eastern Tianshan Mt., Miquan Tree Farm, 1959 m, 2015-06-28, Hurnisa Xahidin 20155538. Xizang Prov. (stored in KUN): Dingjie Co., Riwu Town, 4848 m, on rock, 2019-07-28, Wang Lisong et al. 19-66159; Cuoqin Co., 5015 m, on rock, 2019-07-20, Wang Lisong et al. 19-65418.</p><p>Switzerland (stored by C. Scheidegger). Canton of Valais: Evolène, Mount Le Tsaté., 2492 m, on calcareous rocks, s. d., C. Scheidegger Scheideg-10522.</p></tp:treatment-sec><ref-list><ref id="B17"><mixed-citation xmlns:xlink="http://www.w3.org/1999/xlink" xlink:type="simple"><person-group><name name-style="western"><surname>Magnusson</surname><given-names>AH</given-names></name></person-group> (<year>1940</year>) Lichens from Central Asia I. In: Hedin S (Ed.) Reports Scientific Expedition North-West provinces of China (the Sino-Swedish Expedition), Botany 1. Stockholm: Aktiebolaget Thule 13(11): e168.</mixed-citation></ref><ref id="B6"><mixed-citation xmlns:xlink="http://www.w3.org/1999/xlink" xlink:type="simple"><person-group><name name-style="western"><surname>Cao</surname><given-names>SN</given-names></name><name name-style="western"><surname>Wei</surname><given-names>JC</given-names></name></person-group> (<year>2009</year>) <article-title>Desiccation-tolerance biological research and liquid culture of the mycobiont isolated from the desert lichen <italic><tp:taxon-name><tp:taxon-name-part taxon-name-part-type="genus">Glypholecia</tp:taxon-name-part><tp:taxon-name-part taxon-name-part-type="species">scabra</tp:taxon-name-part></tp:taxon-name></italic>.</article-title><source>Junwu Xuebao</source><volume>28</volume>(<issue>6</issue>): <fpage>790</fpage>–<lpage>796</lpage>.</mixed-citation></ref><ref id="B33"><mixed-citation xmlns:xlink="http://www.w3.org/1999/xlink" xlink:type="simple"><person-group><name name-style="western"><surname>Wang</surname><given-names>XY</given-names></name></person-group> (<year>1985</year>) <article-title>The lichens of the Mt. Tuomuer areas in Tianshan.</article-title> In: Scientific Expedition of Chinese Academy of Sciences  (<role>Ed.</role>) <issue-title>Fauna and Flora of the Mt.</issue-title><source>Tuomuer areas in Tianshan. Xinjiang People’s Publishing House, Urumqi</source>, <fpage>328</fpage>–<lpage>353</lpage>.</mixed-citation></ref><ref id="B3"><mixed-citation xmlns:xlink="http://www.w3.org/1999/xlink" xlink:type="simple"><person-group><name name-style="western"><surname>Abbas</surname><given-names>A</given-names></name><name name-style="western"><surname>Jiang</surname><given-names>YC</given-names></name><name name-style="western"><surname>Wu</surname><given-names>JN</given-names></name></person-group> (<year>1993</year>) <article-title>Lichens from the Tianshan Mountains, Xinjiang, China.</article-title><source>Journal of Nanjing Normal University-Natural Science</source><volume>16</volume>: <fpage>74</fpage>–<lpage>82</lpage>.</mixed-citation></ref><ref id="B1"><mixed-citation xmlns:xlink="http://www.w3.org/1999/xlink" xlink:type="simple"><person-group><name name-style="western"><surname>Abbas</surname><given-names>A</given-names></name><name name-style="western"><surname>Wu</surname><given-names>JN</given-names></name></person-group> (<year>1994</year>) <article-title>The lichens from Tielimaiti Pass Kuqa County, Xinjiang, China.</article-title><source>Ganhanqu Yanjiu</source><volume>11</volume>(<issue>4</issue>): <fpage>19</fpage>–<lpage>23</lpage>.</mixed-citation></ref><ref id="B2"><mixed-citation xmlns:xlink="http://www.w3.org/1999/xlink" xlink:type="simple"><person-group><name name-style="western"><surname>Abbas</surname><given-names>A</given-names></name><name name-style="western"><surname>Wu</surname><given-names>JN</given-names></name></person-group> (<year>1998</year>) Lichens of Xinjiang. Urumqi: Sci-Tec and Hygiene Publishing House of Xinjiang, 177 pp.</mixed-citation></ref><ref id="B16"><mixed-citation xmlns:xlink="http://www.w3.org/1999/xlink" xlink:type="simple"><person-group><name name-style="western"><surname>Liu</surname><given-names>M</given-names></name><name name-style="western"><surname>Wei</surname><given-names>JC</given-names></name></person-group> (<year>2013</year>) <article-title>Lichen diversity in Shapotou region of Tengger Desert, China.</article-title><source>Junwu Xuebao</source><volume>32</volume>(<issue>1</issue>): <fpage>42</fpage>–<lpage>50</lpage>.</mixed-citation></ref><ref id="B34"><mixed-citation xmlns:xlink="http://www.w3.org/1999/xlink" xlink:type="simple"><person-group><name name-style="western"><surname>Wei</surname><given-names>JC</given-names></name><name name-style="western"><surname>Jiang</surname><given-names>YM</given-names></name></person-group> (<year>1986</year>) <source>Lichens of Xizang.</source><publisher-name>Science Press</publisher-name>, <publisher-loc>Beijing</publisher-loc>, <size units="page">104 pp</size>.</mixed-citation></ref><ref id="B31"><mixed-citation xmlns:xlink="http://www.w3.org/1999/xlink" xlink:type="simple"><person-group><name name-style="western"><surname>Thomson</surname><given-names>JW</given-names></name></person-group> (<year>1979</year>) <source>Lichens of the Alaskan Arctic Slope.</source><publisher-name>University of Toronto Press</publisher-name>, <publisher-loc>Toronto</publisher-loc>, <size units="page">320 pp</size>. <ext-link xlink:href="10.3138/9781487583989" ext-link-type="doi" xlink:type="simple">https://doi.org/10.3138/9781487583989</ext-link></mixed-citation></ref><ref id="B25"><mixed-citation xmlns:xlink="http://www.w3.org/1999/xlink" xlink:type="simple"><person-group><name name-style="western"><surname>Ryan</surname><given-names>BD</given-names></name></person-group> (<year>2002</year>) <source><italic><tp:taxon-name><tp:taxon-name-part taxon-name-part-type="genus">Glypholecia</tp:taxon-name-part></tp:taxon-name></italic> [203–204]. In: Nash III, TH, Ryan BD, Gries C, Bungartz F (Eds) Lichen Flora of the Greater Sonoran Desert Region (Vol. 1).</source><publisher-name>Lichens Unlimited</publisher-name>, <publisher-loc>Arizona State University, Tempe</publisher-loc>, <size units="page">532 pp</size>.</mixed-citation></ref></ref-list></tp:taxon-treatment>
