# Supplementary material for: ﻿The phylogeny and taxonomy of Glypholecia (Acarosporaceae, lichenized Ascomycota), including a new species from northwestern China
Source: MycoKeys. 2023 Jun 21;98:153–65. doi: 10.3897/mycokeys.98.104314 (PMC10308429; doi:10.3897/mycokeys.98.104314)
Supplement: XML Treatment for Glypholecia tibetanica [file mycokeys.98.104314-treatment3.xml]

<!DOCTYPE tp:taxon-treatment
  PUBLIC "-//TaxonX//DTD Taxonomic Treatment Publishing DTD v0 20100105//EN" "tax-treatment-NSO.dtd">
<tp:taxon-treatment xmlns:tp="http://www.plazi.org/taxpub"><tp:treatment-meta><kwd-group><label>Taxon classification</label><kwd>
                <named-content content-type="kingdom">Fungi</named-content>
              </kwd><kwd>
                <named-content content-type="order">Acarosporales</named-content>
              </kwd><kwd>
                <named-content content-type="family">Acarosporaceae</named-content>
              </kwd></kwd-group><mixed-citation publication-type="journal"><person-group><name><surname>Yin</surname><given-names>An-cheng</given-names></name><name><surname>Zhong</surname><given-names>Qiu-yi</given-names></name><name><surname>Scheidegger</surname><given-names>Christoph</given-names></name><name><surname>Jin</surname><given-names>Ji-zhen</given-names></name><name><surname>Worthy</surname><given-names>Fiona R.</given-names></name><name><surname>Wang</surname><given-names>Li-song</given-names></name><name><surname>Wang</surname><given-names>Xin-yu</given-names></name></person-group><article-title>﻿The phylogeny and taxonomy of <italic><tp:taxon-name><tp:taxon-name-part taxon-name-part-type="genus" reg="Glypholecia">Glypholecia</tp:taxon-name-part></tp:taxon-name></italic> (<tp:taxon-name><tp:taxon-name-part taxon-name-part-type="family">Acarosporaceae</tp:taxon-name-part></tp:taxon-name>, lichenized <tp:taxon-name><tp:taxon-name-part taxon-name-part-type="phylum">Ascomycota</tp:taxon-name-part></tp:taxon-name>), including a new species from northwestern China</article-title><source>MycoKeys</source><day>21</day><month>06</month><year>2023</year><volume>98</volume><fpage>153</fpage><lpage>165</lpage><pub-id pub-id-type="doi">10.3897/mycokeys.98.104314</pub-id></mixed-citation></tp:treatment-meta><tp:nomenclature><label>﻿</label><tp:taxon-name>
              <object-id xmlns:xlink="http://www.w3.org/1999/xlink" content-type="arpha" xlink:type="simple">514C3496-C736-581F-908E-C8E20FE58924</object-id>
              <tp:taxon-name-part taxon-name-part-type="genus" reg="Glypholecia">Glypholecia</tp:taxon-name-part>
              <tp:taxon-name-part taxon-name-part-type="species" reg="tibetanica">tibetanica</tp:taxon-name-part>
            </tp:taxon-name><tp:taxon-authority>H. Magn., Feddes Repert. Spec. Nov. Regni veg. 31: 24, 1932.</tp:taxon-authority></tp:nomenclature><tp:treatment-sec sec-type="material" id="SECID0EHGBG"><title>Type.</title><p>Aksai-Chin-Plateau, [in Xizang Prov., China], (in Botanischer Garten Zürich, holotype, lost).</p><p>These specimens were collected by Walter Bosshard in 1927 in Ritu County, Xizang Province, and then reported by H. Magnusson as a new species <italic><tp:taxon-name><tp:taxon-name-part taxon-name-part-type="genus" reg="Glypholecia">G.</tp:taxon-name-part><tp:taxon-name-part taxon-name-part-type="species" reg="tibetanica">tibetanica</tp:taxon-name-part></tp:taxon-name></italic>, characterized by its squamulose thallus, C+ red cortex, abundant black pycnidia and cylindroid conidia, 3.5–4.5 × 1 μm, but the cited type specimen was sterile (Zahlbruckner 1933). Its characteristic of abundant pycnidia is not seen in <italic><tp:taxon-name><tp:taxon-name-part taxon-name-part-type="genus" reg="Glypholecia">G.</tp:taxon-name-part><tp:taxon-name-part taxon-name-part-type="species" reg="qinghaiensis">qinghaiensis</tp:taxon-name-part></tp:taxon-name></italic>. <xref ref-type="bibr" rid="B20">Obermayer (2004)</xref> suggested that <italic><tp:taxon-name><tp:taxon-name-part taxon-name-part-type="genus" reg="Glypholecia">G.</tp:taxon-name-part><tp:taxon-name-part taxon-name-part-type="species" reg="tibetanica">tibetanica</tp:taxon-name-part></tp:taxon-name></italic> might belong to <tp:taxon-name><tp:taxon-name-part taxon-name-part-type="genus" reg="Acarospora">Acarospora</tp:taxon-name-part><tp:taxon-name-part taxon-name-part-type="species" reg="nodulosa">nodulosa</tp:taxon-name-part><tp:taxon-name-part taxon-name-part-type="infraspecific-rank">var.</tp:taxon-name-part><tp:taxon-name-part taxon-name-part-type="variety" reg="reagens">reagens</tp:taxon-name-part></tp:taxon-name>. Alternatively, because the cortex of <italic><tp:taxon-name><tp:taxon-name-part taxon-name-part-type="genus" reg="Glypholecia">G.</tp:taxon-name-part><tp:taxon-name-part taxon-name-part-type="species" reg="tibetanica">tibetanica</tp:taxon-name-part></tp:taxon-name></italic> differs in having a C+ red reaction (versus <italic><tp:taxon-name><tp:taxon-name-part taxon-name-part-type="genus" reg="Acarospora">A.</tp:taxon-name-part><tp:taxon-name-part taxon-name-part-type="species" reg="nodulosa">nodulosa</tp:taxon-name-part></tp:taxon-name></italic> has C–, K+ red), it might belong to a different species. Therefore, we thoroughly sampled specimens of the genus <italic><tp:taxon-name><tp:taxon-name-part taxon-name-part-type="genus" reg="Glypholecia">Glypholecia</tp:taxon-name-part></tp:taxon-name></italic> at the type locality of <italic><tp:taxon-name><tp:taxon-name-part taxon-name-part-type="genus" reg="Glypholecia">G.</tp:taxon-name-part><tp:taxon-name-part taxon-name-part-type="species" reg="tibetanica">tibetanica.</tp:taxon-name-part></tp:taxon-name></italic> These new specimens have umbilicate, upper cortex paraplectenchymatous, C+ red, KC+ red, K–, P– in the medulla and contain gyrophoric acid. In contrast, <italic><tp:taxon-name><tp:taxon-name-part taxon-name-part-type="genus" reg="Acarospora">A.</tp:taxon-name-part><tp:taxon-name-part taxon-name-part-type="species" reg="nodulosa">nodulosa</tp:taxon-name-part></tp:taxon-name></italic> has few rhizines, upper cortex scleroplectenchymatous, C–, K+ yellow turning red, P+ orange-yellow in the medulla, and contains norstictic acid.</p><p>We found some <italic><tp:taxon-name><tp:taxon-name-part taxon-name-part-type="genus" reg="Glypholecia">Glypholecia</tp:taxon-name-part></tp:taxon-name></italic> specimens with numerous pycnidia, as shown in Fig. <xref ref-type="fig" rid="F2">2G–H</xref>, but rarely with apothecia. Their lower surface usually had fasciculate rhizines aggregated into an umbilicate. Although morphological characters, including the shape (bacilliform), size (3.5–4.5 × 1 µm) of the conidia, and spot reaction (cortex and medulla C+ red) are consistent with those of Zahlbruckner’s <italic><tp:taxon-name><tp:taxon-name-part taxon-name-part-type="genus" reg="Glypholecia">G.</tp:taxon-name-part><tp:taxon-name-part taxon-name-part-type="species" reg="tibetanica">tibetanica</tp:taxon-name-part></tp:taxon-name></italic>, the molecular data show that these specimens instead belong to <italic><tp:taxon-name><tp:taxon-name-part taxon-name-part-type="genus" reg="Glypholecia">G.</tp:taxon-name-part><tp:taxon-name-part taxon-name-part-type="species" reg="scabra">scabra</tp:taxon-name-part></tp:taxon-name></italic>. In 2019, we also searched the herbarium of the Zurich Botanical Garden for the holotype of <italic><tp:taxon-name><tp:taxon-name-part taxon-name-part-type="genus" reg="Glypholecia">G.</tp:taxon-name-part><tp:taxon-name-part taxon-name-part-type="species" reg="tibetanica">tibetanica</tp:taxon-name-part></tp:taxon-name></italic> which had been deposited by Walter Bosshard (Zahlbruckner 1933). The holotype could not be located. Therefore, we propose that <italic><tp:taxon-name><tp:taxon-name-part taxon-name-part-type="genus" reg="Glypholecia">G.</tp:taxon-name-part><tp:taxon-name-part taxon-name-part-type="species" reg="tibetanica">tibetanica</tp:taxon-name-part></tp:taxon-name></italic> could potentially be treated as a synonym of <italic><tp:taxon-name><tp:taxon-name-part taxon-name-part-type="genus" reg="Glypholecia">G.</tp:taxon-name-part><tp:taxon-name-part taxon-name-part-type="species" reg="scabra">scabra</tp:taxon-name-part></tp:taxon-name></italic>. Further research is required to determine their synonymy. At present, as the holotype could not be examined, the species name <italic><tp:taxon-name><tp:taxon-name-part taxon-name-part-type="genus" reg="Glypholecia">G.</tp:taxon-name-part><tp:taxon-name-part taxon-name-part-type="species" reg="tibetanica">tibetanica</tp:taxon-name-part></tp:taxon-name></italic> should be maintained.</p></tp:treatment-sec><tp:treatment-sec><!--Section generated to contain objects referenced in tp:taxon-treatment.--><fig id="F2" position="float" orientation="portrait"><object-id xmlns:xlink="http://www.w3.org/1999/xlink" content-type="doi" xlink:type="simple">10.3897/mycokeys.98.104314.figure2</object-id><object-id xmlns:xlink="http://www.w3.org/1999/xlink" content-type="arpha" xlink:type="simple">56EE6E03-2126-5FF4-A3BA-2BEB039BF0A6</object-id><label>Figure 2.</label><caption><p>Morphological diversity within the genus <italic><tp:taxon-name><tp:taxon-name-part taxon-name-part-type="genus" reg="Glypholecia">Glypholecia</tp:taxon-name-part></tp:taxon-name></italic><bold>A–F</bold><italic><tp:taxon-name><tp:taxon-name-part taxon-name-part-type="genus" reg="Glypholecia">Glypholecia</tp:taxon-name-part><tp:taxon-name-part taxon-name-part-type="species" reg="scabra">scabra</tp:taxon-name-part></tp:taxon-name></italic>. Differing morphology putatively caused by different habitat conditions, e.g., high or low temperature, aridity, different altitudes (1300–5100 m) <bold>G–I</bold><italic><tp:taxon-name><tp:taxon-name-part taxon-name-part-type="genus" reg="Glypholecia">G.</tp:taxon-name-part><tp:taxon-name-part taxon-name-part-type="species" reg="tibetanica">tibetanica</tp:taxon-name-part></tp:taxon-name></italic>. Collected from type locality, thallus with numerous pycnidia. J-F Umbilicus at the lower surface, formed by fasciculate white rhizines <bold>A, J</bold> Wang Lisong KUN 18-58925 <bold>B</bold> Wang Lisong KUN 18-58814-b <bold>C</bold> Wang Lisong KUN 18-58820 <bold>D</bold> Wang Lisong KUN 19-65418 <bold>E, K</bold> Wang Lisong KUN 18-59346 <bold>F</bold> Wang Lisong KUN 18-58747 <bold>G</bold> Wang Xinyu KUN XY22-854 <bold>H</bold> Wang Lisong KUN 22-71500 <bold>I, L</bold> Wang Xinyu KUN XY22-856. Scale bars: 1 mm.</p></caption><graphic xmlns:xlink="http://www.w3.org/1999/xlink" xlink:href="mycokeys-98-153-g002.jpg" position="float" orientation="portrait" xlink:type="simple" id="oo_866965.jpg"><uri content-type="original_file" xlink:type="simple">https://binary.pensoft.net/fig/866965</uri></graphic></fig></tp:treatment-sec><ref-list><ref id="B20"><mixed-citation xmlns:xlink="http://www.w3.org/1999/xlink" xlink:type="simple"><person-group><name name-style="western"><surname>Obermayer</surname><given-names>W</given-names></name></person-group> (<year>2004</year>) <article-title>Additions to the lichen flora of the Tibetan region.</article-title><source>Bibliotheca Lichenologica</source><volume>88</volume>: <fpage>479</fpage>–<lpage>526</lpage>.</mixed-citation></ref></ref-list></tp:taxon-treatment>
